# Supplementary material for: A Retrospective Analysis of Randomized Controlled Trials on Traumatic Brain Injury: Evaluation of CONSORT Item Adherence
Source: Brain Sci. 2021 Nov 13;11(11):1504. doi: 10.3390/brainsci11111504 (PMC8615648; doi:10.3390/brainsci11111504)
Supplement: Supplementary file 1 [file brainsci-11-01504-s001.zip]

Archive with 1 entries (1 files):
- brainsci-1390861-supplementary.pdf
